# Supplementary material for: Central Metabolism and Growth Rate Impacts on Hydrogen and Carbon Isotope Fractionation During Amino Acid Synthesis in E. coli
Source: Front Microbiol. 2022 Jul 15;13:840167. doi: 10.3389/fmicb.2022.840167 (PMC9335129; doi:10.3389/fmicb.2022.840167)
Supplement: Supplementary Table 1 — Carbon and hydrogen isotope values of amino acids. [file Table_1.XLSX]

## Sheet: Ecoli.AA.deltaH
strain	substrate	mu	aa.id	delta_H	epsilon_2	growth
MG1655	glucose	0.048	Gly	-38	1.7	continuous
MG1655	glucose	0.048	Ala	-61	24.6	continuous
MG1655	glucose	0.048	Ser	130	-165.6	continuous
MG1655	glucose	0.048	Glx	-45	8.7	continuous
MG1655	glucose	0.048	Asx	-21	-14.9	continuous
MG1655	glucose	0.048	Pro	-56	20.4	continuous
MG1655	glucose	0.048	Leu	-166	129.7	continuous
MG1655	glucose	0.048	Ileu	-280	243.7	continuous
MG1655	glucose	0.048	Lys	-53	16.8	continuous
MG1655	glucose	0.048	Val	-256	219.8	continuous
MG1655	glucose	0.048	Thr	-261	225.4	continuous
MG1655	glucose	0.048	Phe	-60	23.9	continuous
MG1655	glucose	0.058	Gly	-70	33	continuous
MG1655	glucose	0.058	Ala	-33	-3.2	continuous
MG1655	glucose	0.058	Ser	90	-126.5	continuous
MG1655	glucose	0.058	Glx	-27	-9.6	continuous
MG1655	glucose	0.058	Asx	-30	-6.1	continuous
MG1655	glucose	0.058	Pro	-48	11.3	continuous
MG1655	glucose	0.058	Leu	-142.2	105.7	continuous
MG1655	glucose	0.058	Ileu	-259.8	223.3	continuous
MG1655	glucose	0.058	Lys	-40.3	3.7	continuous
MG1655	glucose	0.058	Val	-286.5	250	continuous
MG1655	glucose	0.058	Thr	-266	229.9	continuous
MG1655	glucose	0.058	Phe	-69	32	continuous
MG1655	glucose	0.087	Gly	-68.3	32.3	continuous
MG1655	glucose	0.087	Ala	-92.2	56.3	continuous
MG1655	glucose	0.087	Ser	80.3	-116.2	continuous
MG1655	glucose	0.087	Glx	-30.4	-5.5	continuous
MG1655	glucose	0.087	Asx	61.8	-97.7	continuous
MG1655	glucose	0.087	Pro	-56	20.2	continuous
MG1655	glucose	0.087	Leu	-172.1	136.1	continuous
MG1655	glucose	0.087	Ileu	-281.1	245.1	continuous
MG1655	glucose	0.087	Lys	-34.4	-1.5	continuous
MG1655	glucose	0.087	Val	-251.6	215.6	continuous
MG1655	glucose	0.087	Thr	-269	232.7	continuous
MG1655	glucose	0.087	Phe	-46	10.4	continuous
MG1655	glucose	0.13	Gly	-130.1	93.6	continuous
MG1655	glucose	0.13	Ala	-109.4	72.9	continuous
MG1655	glucose	0.13	Ser	71.8	-108.3	continuous
MG1655	glucose	0.13	Glx	-24.4	-12.1	continuous
MG1655	glucose	0.13	Asx	-15.8	-20.7	continuous
MG1655	glucose	0.13	Pro	-58	21.8	continuous
MG1655	glucose	0.13	Leu	-163	126.5	continuous
MG1655	glucose	0.13	Ileu	-259.4	222.8	continuous
MG1655	glucose	0.13	Lys	-50.4	13.8	continuous
MG1655	glucose	0.13	Val	-265.7	229.2	continuous
MG1655	glucose	0.13	Thr	-272	235.6	continuous
MG1655	glucose	0.13	Phe	-55	18.2	continuous
MG1655	glucose	0.173	Gly	-38.2	1.8	continuous
MG1655	glucose	0.173	Ala	-44.9	8.5	continuous
MG1655	glucose	0.173	Ser	129.6	-166	continuous
MG1655	glucose	0.173	Glx	45	-81.4	continuous
MG1655	glucose	0.173	Asx	100.1	-136.5	continuous
MG1655	glucose	0.173	Pro	-65	28.2	continuous
MG1655	glucose	0.173	Leu	-140.5	104.1	continuous
MG1655	glucose	0.173	Ileu	-260.5	224.1	continuous
MG1655	glucose	0.173	Lys	-44.9	8.5	continuous
MG1655	glucose	0.173	Val	-209.2	172.8	continuous
MG1655	glucose	0.173	Thr	-244	207.6	continuous
MG1655	glucose	0.173	Phe	-60	23.4	continuous
MG1655	glucose	0.208	Gly	-60.8	25.3	continuous
MG1655	glucose	0.208	Ala	-103.2	67.6	continuous
MG1655	glucose	0.208	Ser	51.6	-87.1	continuous
MG1655	glucose	0.208	Glx	-29.5	-6	continuous
MG1655	glucose	0.208	Asx	23.6	-59.1	continuous
MG1655	glucose	0.208	Pro	-72	36.7	continuous
MG1655	glucose	0.208	Leu	-159.5	124	continuous
MG1655	glucose	0.208	Ileu	-255.1	219.6	continuous
MG1655	glucose	0.208	Lys	-42.2	6.6	continuous
MG1655	glucose	0.208	Val	-233.1	197.5	continuous
MG1655	glucose	0.208	Thr	-247	211.4	continuous
MG1655	glucose	0.208	Phe	-78	42.6	continuous
MG1655	glucose	0.237	Gly	-67.4	31.7	continuous
MG1655	glucose	0.237	Ala	-72.6	36.8	continuous
MG1655	glucose	0.237	Ser	60.2	-96	continuous
MG1655	glucose	0.237	Glx	-65.1	29.3	continuous
MG1655	glucose	0.237	Asx	-68.1	32.4	continuous
MG1655	glucose	0.237	Pro	-97	60.8	continuous
MG1655	glucose	0.237	Leu	-143.1	107.4	continuous
MG1655	glucose	0.237	Ileu	-263.8	228.1	continuous
MG1655	glucose	0.237	Lys	-54.8	19.1	continuous
MG1655	glucose	0.237	Val	-220.3	184.6	continuous
MG1655	glucose	0.237	Thr	-274	237.9	continuous
MG1655	glucose	0.237	Phe	-75	39.5	continuous
MG1655	glucose	0.277	Gly	-77.2	41.4	continuous
MG1655	glucose	0.277	Ala	-110	74.2	continuous
MG1655	glucose	0.277	Ser	61.5	-97.3	continuous
MG1655	glucose	0.277	Glx	3.1	-38.9	continuous
MG1655	glucose	0.277	Asx	26.3	-62.1	continuous
MG1655	glucose	0.277	Pro	-92	55.8	continuous
MG1655	glucose	0.277	Leu	-138.2	102.5	continuous
MG1655	glucose	0.277	Ileu	-257	221.3	continuous
MG1655	glucose	0.277	Lys	-49.1	13.4	continuous
MG1655	glucose	0.277	Val	-233.8	198.1	continuous
MG1655	glucose	0.277	Thr	-286	250.7	continuous
MG1655	glucose	0.277	Phe	-67	31.3	continuous
MG1655	glucose	WT	Gly	-91.8	56.1	batch
MG1655	glucose	WT	Ala	-124.1	88.4	batch
MG1655	glucose	WT	Ser	90	-125.8	batch
MG1655	glucose	WT	Glx	-53.2	17.4	batch
MG1655	glucose	WT	Asx	-79.2	43.4	batch
MG1655	glucose	WT	Pro	-106.8	71	batch
MG1655	glucose	WT	Leu	-153.6	117.8	batch
MG1655	glucose	WT	Ileu	-322.7	287	batch
MG1655	glucose	WT	Lys	-73.1	37.4	batch
MG1655	glucose	WT	Val	-243.3	207.5	batch
MG1655	glucose	WT	Thr	-273.6	237.8	batch
MG1655	glucose	WT	Phe	-68.7	33	batch
LC1888	glucose	-pgi	Gly	-83.9	48.2	batch
LC1888	glucose	-pgi	Ala	-124.8	89.1	batch
LC1888	glucose	-pgi	Ser	94.9	-130.6	batch
LC1888	glucose	-pgi	Glx	-66.3	30.6	batch
LC1888	glucose	-pgi	Asx	-93	57.3	batch
LC1888	glucose	-pgi	Pro	-93.8	58.1	batch
LC1888	glucose	-pgi	Leu	-162.2	126.4	batch
LC1888	glucose	-pgi	Ileu	-281.1	245.4	batch
LC1888	glucose	-pgi	Lys	-57.4	21.7	batch
LC1888	glucose	-pgi	Val	-262.4	226.6	batch
LC1888	glucose	-pgi	Thr	-263	227.2	batch
LC1888	glucose	-pgi	Phe	-64.8	29.1	batch
LC1889	glucose	-zwf	Gly	-27.7	-8.1	batch
LC1889	glucose	-zwf	Ala	-98.3	62.5	batch
LC1889	glucose	-zwf	Ser	69.2	-105	batch
LC1889	glucose	-zwf	Glx	-67.2	31.4	batch
LC1889	glucose	-zwf	Asx	-96.3	60.5	batch
LC1889	glucose	-zwf	Pro	-44	8.3	batch
LC1889	glucose	-zwf	Leu	-175	139.2	batch
LC1889	glucose	-zwf	Ileu	-288.8	253.1	batch
LC1889	glucose	-zwf	Lys	-57.6	21.8	batch
LC1889	glucose	-zwf	Val	-272.3	236.5	batch
LC1889	glucose	-zwf	Thr	-252.8	217.1	batch
LC1889	glucose	-zwf	Phe	-80.1	44.4	batch

## Sheet: Ecoli.AA.deltaC
strain	substrate	mu	aa.id	delta_C	epsilon_13	growth
MG1655	glucose	0.048	Gly	-21	10.6	continuous
MG1655	glucose	0.048	Ala	0.1	-10.5	continuous
MG1655	glucose	0.048	Ser	19	-29.4	continuous
MG1655	glucose	0.048	Glx	-2.8	-7.6	continuous
MG1655	glucose	0.048	Asx	-0.7	-9.7	continuous
MG1655	glucose	0.048	Pro	-3.8	-6.6	continuous
MG1655	glucose	0.048	Leu	-11.8	1.4	continuous
MG1655	glucose	0.048	Ileu	-8.3	-2.1	continuous
MG1655	glucose	0.048	Lys	0	-10.4	continuous
MG1655	glucose	0.048	Val	7.3	-17.7	continuous
MG1655	glucose	0.048	Thr	-4.8	-5.6	continuous
MG1655	glucose	0.048	Tyr	-9.2	-9.2	continuous
MG1655	glucose	0.048	Phe	-6.6	-6.6	continuous
MG1655	glucose	0.058	Gly	-23.2	12.8	continuous
MG1655	glucose	0.058	Ala	2.4	-12.8	continuous
MG1655	glucose	0.058	Ser	37.9	-48.3	continuous
MG1655	glucose	0.058	Glx	-2.4	-8	continuous
MG1655	glucose	0.058	Asx	-0.3	-10.1	continuous
MG1655	glucose	0.058	Pro	-3.5	-6.9	continuous
MG1655	glucose	0.058	Leu	-11.2	0.8	continuous
MG1655	glucose	0.058	Ileu	-8.4	-2	continuous
MG1655	glucose	0.058	Lys	1	-11.4	continuous
MG1655	glucose	0.058	Val	8.2	-18.6	continuous
MG1655	glucose	0.058	Thr	1.8	-12.2	continuous
MG1655	glucose	0.058	Tyr	-8.8	-1.6	continuous
MG1655	glucose	0.058	Phe	-5.3	-5.1	continuous
MG1655	glucose	0.087	Gly	-25.7	15.3	continuous
MG1655	glucose	0.087	Ala	0.8	-11.2	continuous
MG1655	glucose	0.087	Ser	5.8	-16.2	continuous
MG1655	glucose	0.087	Glx	-3.1	-7.3	continuous
MG1655	glucose	0.087	Asx	-1.6	-8.8	continuous
MG1655	glucose	0.087	Pro	-3.8	-6.6	continuous
MG1655	glucose	0.087	Leu	-10.5	0.1	continuous
MG1655	glucose	0.087	Ileu	-8	-2.4	continuous
MG1655	glucose	0.087	Lys	1	-11.4	continuous
MG1655	glucose	0.087	Val	7.4	-17.8	continuous
MG1655	glucose	0.087	Thr	-4.8	-5.6	continuous
MG1655	glucose	0.087	Tyr	-10.3	-0.1	continuous
MG1655	glucose	0.087	Phe	-5	-5.4	continuous
MG1655	glucose	0.13	Gly	-21.2	10.8	continuous
MG1655	glucose	0.13	Ala	3	-13.4	continuous
MG1655	glucose	0.13	Ser	6.7	-17.1	continuous
MG1655	glucose	0.13	Glx	-0.3	-10.1	continuous
MG1655	glucose	0.13	Asx	-0.1	-10.3	continuous
MG1655	glucose	0.13	Pro	-4	-6.4	continuous
MG1655	glucose	0.13	Leu	-11.1	0.7	continuous
MG1655	glucose	0.13	Ileu	-8.6	-1.8	continuous
MG1655	glucose	0.13	Lys	1.7	-12.1	continuous
MG1655	glucose	0.13	Val	8.3	-18.7	continuous
MG1655	glucose	0.13	Thr	-0.4	-10	continuous
MG1655	glucose	0.13	Tyr	-9.5	-0.9	continuous
MG1655	glucose	0.13	Phe	-4	-6.4	continuous
MG1655	glucose	0.173	Gly	-26.6	16.2	continuous
MG1655	glucose	0.173	Ala	0.9	-11.3	continuous
MG1655	glucose	0.173	Ser	10.2	-20.6	continuous
MG1655	glucose	0.173	Glx	-6.3	-4.1	continuous
MG1655	glucose	0.173	Asx	-3.4	-7	continuous
MG1655	glucose	0.173	Pro	-7.7	-2.7	continuous
MG1655	glucose	0.173	Leu	-12.9	2.5	continuous
MG1655	glucose	0.173	Ileu	-8.6	-1.8	continuous
MG1655	glucose	0.173	Lys	0.6	-11	continuous
MG1655	glucose	0.173	Val	9.1	-19.5	continuous
MG1655	glucose	0.173	Thr	-3.3	-7.1	continuous
MG1655	glucose	0.173	Tyr	-11.3	0.9	continuous
MG1655	glucose	0.173	Phe	-4.8	-5.6	continuous
MG1655	glucose	0.208	Gly	-3	-7.4	continuous
MG1655	glucose	0.208	Ala	-0.8	-9.6	continuous
MG1655	glucose	0.208	Ser	37.3	-47.7	continuous
MG1655	glucose	0.208	Glx	-3.3	-7.1	continuous
MG1655	glucose	0.208	Asx	-2	-8.4	continuous
MG1655	glucose	0.208	Pro	-4.6	-5.8	continuous
MG1655	glucose	0.208	Leu	-12.4	2	continuous
MG1655	glucose	0.208	Ileu	-8.4	-2	continuous
MG1655	glucose	0.208	Lys	-2.2	-8.2	continuous
MG1655	glucose	0.208	Val	7	-17.4	continuous
MG1655	glucose	0.208	Thr	-3.1	-7.3	continuous
MG1655	glucose	0.208	Tyr	-11.3	0.9	continuous
MG1655	glucose	0.208	Phe	-5.4	-5	continuous
MG1655	glucose	0.237	Gly	-26.2	15.8	continuous
MG1655	glucose	0.237	Ala	-0.8	-9.6	continuous
MG1655	glucose	0.237	Ser	7	-17.4	continuous
MG1655	glucose	0.237	Glx	-7.3	-3.1	continuous
MG1655	glucose	0.237	Asx	-3.9	-6.5	continuous
MG1655	glucose	0.237	Pro	-7.7	-2.7	continuous
MG1655	glucose	0.237	Leu	-12.6	2.2	continuous
MG1655	glucose	0.237	Ileu	-8.8	-1.6	continuous
MG1655	glucose	0.237	Lys	-0.6	-9.8	continuous
MG1655	glucose	0.237	Val	9.4	-19.8	continuous
MG1655	glucose	0.237	Thr	0.2	-10.6	continuous
MG1655	glucose	0.237	Tyr	-12.6	2.2	continuous
MG1655	glucose	0.237	Phe	-7.2	-3.2	continuous
MG1655	glucose	0.277	Gly	-19.6	9.2	continuous
MG1655	glucose	0.277	Ala	-2.4	-8	continuous
MG1655	glucose	0.277	Ser	25.3	-35.7	continuous
MG1655	glucose	0.277	Glx	-8	-2.4	continuous
MG1655	glucose	0.277	Asx	-3	-7.4	continuous
MG1655	glucose	0.277	Pro	-8.3	-2.1	continuous
MG1655	glucose	0.277	Leu	-13.2	2.8	continuous
MG1655	glucose	0.277	Ileu	-9.7	-0.7	continuous
MG1655	glucose	0.277	Lys	-2.5	-7.9	continuous
MG1655	glucose	0.277	Val	7.6	-18	continuous
MG1655	glucose	0.277	Thr	0.1	-10.5	continuous
MG1655	glucose	0.277	Tyr	-13.6	3.2	continuous
MG1655	glucose	0.277	Phe	-6.1	-4.3	continuous
MG1655	glucose	WT	Gly	-11.6	1.2	batch
MG1655	glucose	WT	Ala	0.9	-11.3	batch
MG1655	glucose	WT	Ser	-16.6	6.2	batch
MG1655	glucose	WT	Glx	-12.9	2.5	batch
MG1655	glucose	WT	Asx	-4.7	-5.7	batch
MG1655	glucose	WT	Pro	-5.3	-5.1	batch
MG1655	glucose	WT	Leu	-22.3	11.9	batch
MG1655	glucose	WT	Ileu	-11.1	0.7	batch
MG1655	glucose	WT	Lys	-7	-3.4	batch
MG1655	glucose	WT	Val	15.2	-25.6	batch
MG1655	glucose	WT	Thr	-11	0.6	batch
MG1655	glucose	WT	Tyr	-19.5	9.1	batch
MG1655	glucose	WT	Phe	-12.5	2.1	batch
LC1888	glucose	-pgi	Gly	-15.9	5.5	batch
LC1888	glucose	-pgi	Ala	3.4	-13.8	batch
LC1888	glucose	-pgi	Ser	-12.1	1.7	batch
LC1888	glucose	-pgi	Glx	-11.3	0.9	batch
LC1888	glucose	-pgi	Asx	-3.9	-6.5	batch
LC1888	glucose	-pgi	Pro	-5.1	-5.3	batch
LC1888	glucose	-pgi	Leu	-23.3	12.9	batch
LC1888	glucose	-pgi	Ileu	-9.9	-0.5	batch
LC1888	glucose	-pgi	Lys	-5.5	-4.9	batch
LC1888	glucose	-pgi	Val	15	-25.4	batch
LC1888	glucose	-pgi	Thr	-8.3	-2.1	batch
LC1888	glucose	-pgi	Tyr	-18.8	8.4	batch
LC1888	glucose	-pgi	Phe	-14.4	4	batch
LC1889	glucose	-zwf	Gly	-14.9	4.5	batch
LC1889	glucose	-zwf	Ala	4.3	-14.7	batch
LC1889	glucose	-zwf	Ser	-12.8	2.4	batch
LC1889	glucose	-zwf	Glx	-6.2	-4.2	batch
LC1889	glucose	-zwf	Asx	-1.4	-9	batch
LC1889	glucose	-zwf	Pro	-3.7	-6.7	batch
LC1889	glucose	-zwf	Leu	-17.9	7.5	batch
LC1889	glucose	-zwf	Ileu	-7.1	-3.3	batch
LC1889	glucose	-zwf	Lys	-2.4	-8	batch
LC1889	glucose	-zwf	Val	18	-28.4	batch
LC1889	glucose	-zwf	Thr	-5.8	-4.6	batch
LC1889	glucose	-zwf	Tyr	-16.7	6.3	batch
LC1889	glucose	-zwf	Phe	-12.6	2.2	batch
