# Supplementary material for: Central Metabolism and Growth Rate Impacts on Hydrogen and Carbon Isotope Fractionation During Amino Acid Synthesis in E. coli
Source: Front Microbiol. 2022 Jul 15;13:840167. doi: 10.3389/fmicb.2022.840167 (PMC9335129; doi:10.3389/fmicb.2022.840167)
Supplement: Supplementary Table 2 — The biosynthetic pathways, substrates and enzymes for amino acids in MG1655. [file Table_2.XLSX]

## Sheet: Sheet1
AA_product	AA_formula	substrate	gene	enzyme	EC	KO
alanine	C3H7NO2	pyruvate+glutamate	alaA	alanine-synthesizing_transaminase	2.6.1.2	K14260
glycine	C2H5NO2	serine+tetrahydrofolate	glyA	glycine_hydoxymethyltransferase	2.1.2.1	K00600
glycine	C2H5NO2	threonine	ltaE	threonine_aldolase	4.1.2.48	K01620
serine	C3H7NO3	glycine+5,10-methylenetetrahydrofolate	glyA	glycine_hydoxymethyltransferase	2.1.2.1	K00600
serine	C3H7NO3	pyruvate+ammonia	sdaA	serine_dehydratase/deaminase	4.3.1.17	K01752
serine	C3H7NO3	glycerate-3P+3-phosphooxypyruvate+glutamate+phosphoserine	serA+serC+serB	phosphoglycerate_dehydrogenase+phosphoserine_aminotransferase+phosphoserine_phosphatase	1.1.1.95,1.1.1.399+2.6.1.52+3.1.3.3	K00058+K00831+K01079
aspartate	C4H7NO4	oxaloacetate+glutamate	aspC	aspartate_aminotransferase	2.6.1.1	K00813
asparagine	C4H8N2O3	aspartate+ammonia	asnB	asparagine_synthase	6.3.5.4	K01953
glutamate	C5H9NO3	2-oxoglutarate+aspartate	aspC	aspartate_aminotransferase	2.6.1.1	K00813
glutamate	C5H9NO3	2-oxoglutarate+ammonia	gltB	glutamate_synthetase	1.4.1.13	K00265
glutamine	C5H10N2O3	glutamate+ammonia	glnA	glutamine_synthetase	6.3.1.2	K01915
proline	C5H9NO2	glutamate+glutamyl_5-phosphate+glutamate_5-semialdehyde+1-pyrroline-5-carboxylate+NAD(P)H	proB+proA+proC	glutamate_5-kinase+glutamate-5-semialdehyde_dehydrogenase+pyrroline-5-carboxylate_reductase	2.7.2.11+1.2.1.41+1.5.1.2	K00931+K00147+K00286
isoleucine	C6H13NO2	2-oxobutaonate+2-aceto-2-hydroxybutanoate+NAD(P)H+2,3-dihydroxy-3-methylpentanoate+3-methyl-2-oxopentanoate+glutamate	ilvI+ivlC+ivlD+ivlE	acetohydroxybutanoate_synthase+ketol-acid_reductoisomerase+dihydroxy-acid_dehydratase+branched-chain_amino_acid_aminotransferase	2.2.1.6+1.1.1.86+4.2.1.9+2.6.1.42	K01652+K00053+K01687+K00826
leucine	C6H13NO2	pyruvate+2-hydroxy-2-methyl-3-oxobutanoate+NAD(P)H+2,3-dihydroxy-3-methylbutanoate+3-methyl-2-oxobutanoic_acid+alpha-isopropylmalate+3-isopropylmalate+2-oxoisocaproate+glutamate	ilvI+ivlC+ivlD+leuA+leuD+leuB+ivlE	acetolactate_synthase+ketol-acid_reductoisomerase+dihydroxy-acid_dehydratase+2-isopropylmalate_synthase+3-isopropylmalate_dehydratase+3-isopropylmalate_dehydrogenase+branched-chain_amino_acid_aminotransferase	2.2.1.6+1.1.1.86+4.2.1.9+2.3.3.13+4.2.1.33+1.1.1.85+2.6.1.42	K01652+K00053+K01687+K01649+K01704+K00052+K00826
valine	C5H11NO2	pyruvate+2-hydroxy-2-methyl-3-oxobutanoate+NAD(P)H+2,3-dihydroxy-3-methylbutanoate+3-methyl-2-oxobutanoic_acid+glutamate	ivlI+ivlC+ivlD+ivlE	acetolactate_synthase+ketol-acid_reductoisomerase+dihydroxy-acid_dehydratase+branched-chain_amino_acid_aminotransferase	2.2.1.6+1.1.1.86+4.2.1.9+2.6.1.42	K01652+K00053+K01687+K00826
lysine	C6H14N2O2	oxaloacetate+glutamate+aspartate+4-phospho-aspartate+aspartate_4-semialdehyde+NAD(P)H+4-hydroxy-2,3,4,5-tetrahydrodipicolinate+2,3,4,5-tetrahydrodipicolinate+NADH+N-succinyl-2-L-amino-6-oxoheptanedioate+N-succinyl-L-2,6-diaminopimelate+2,6-diaminoheptanedioate+meso-2,6-diaminopimelate	aspC+lysC+asd+dapA+dapB+dapD+argD+dapE+dapF+lysA	aspartate_aminotransferase+aspartate_kinase+aspartate-semialdehyde_dehydrogenase+4-hydroxy-tetrahydrodipicolinate_synthase+4-hydroxy-tetrahydrodipicolinate_reductase+tetrahydrodipicolinate_succinylase+N-acetylornithine_aminotransferase/N-succinyldiaminopimelate_aminotransferase+succinyl-diaminopimelate_desuccinylase+diaminopimelate_epimerase+diaminopimelate_decarboxylase	2.6.1.1+2.7.2.4+1.2.1.11+4.3.3.7+1.17.1.8+2.3.1.117+2.6.1.11,2.6.1.17+3.5.1.18+5.1.1.7+4.1.1.20	K00813+K12524+K00133+K01714+K00215+K00674+K00821+K01439+K01778+K01586
threonine	C4H9NO3	oxaloacetate+glutamate+aspartate+4-phospho-aspartate+aspartate_4-semialdehyde+NAD(P)H+homoserine+O-phospho-homoserine	aspC+thrA+asd+thrB+thrC	aspartate_aminotransferase+aspartate_kinase+aspartate-semialdehyde_dehydrogenase+homoserine_kinase+threonine_synthase	2.6.1.1+2.7.2.4,1.1.1.3+1.2.1.11+2.7.1.39+4.2.3.1	K00813+K12524+K00133+K00872+K01733
threonine	C4H9NO3	glycine+acetaldehyde	ltaE	threonine_aldolase	4.1.2.48	K01620
tyrosine	C9H11NO3	fructose_6-phosphate+phosphoenolpyruvate+erythose_4-phosphate+2-dehydro-3-deoxy-D-arabino-heptonate_7-phosphate+3-dehydroquinate+3-dehydroshikimate+shikimate+NAD(P)H+shikimate_3-phosphate+5-O-(1-carboxyvinyl)-3-phosphoshikimate+chorismate+anthranilate+prephenate+NAD(P)+4-hydroxyphenylpyruvate+glutamate	tktB+aroG+aroB+aroD+aroE+aroL+aroA+aroC+tyrA+tyrB	transketolase+3-deoxy-7-phosphoheptulonate_synthase+3-dehydroquinate_synthase+3-dehydroquinate_dehydratase+shikimate_dehydrogenase+shikimate_kinase+3-phosphoshikimate_1-carboxyvinyltransferase+chorismate_synthase+chorismate_mutase/prephenate_dehydratase+tyrosine_aminotransferase	2.2.1.1+2.5.1.54+4.2.3.4+4.2.1.10+1.1.1.25+2.7.1.71+2.5.1.19+4.2.3.5+5.4.99.5+1.3.1.22+2.6.1.57	K00615+K01626+K01735+K03785+K00014+K00891+K00800+K01786+K14170+K14187+K00832
phenylalanine	C9H11NO2	fructose_6-phosphate+phosphoenolpyruvate+erythose_4-phosphate+2-dehydro-3-deoxy-D-arabino-heptonate_7-phosphate+3-dehydroquinate+3-dehydroshikimate+shikimate+shikimate_3-phosphate+5-O-(1-carboxyvinyl)-3-phosphoshikimate+chorismate+anthranilate+prephenate+phenylpyruvate+glutamate	tktB+aroG+aroB+aroD+aroE+aroL+aroA+aroC+pheA+tyrB	transketolase+3-deoxy-7-phosphoheptulonate_synthase+3-dehydroquinate_synthase+3-dehydroquinate_dehydratase+shikimate_dehydrogenase+shikimate_kinase+3-phosphoshikimate_1-carboxyvinyltransferase+chorismate_synthase+chorismate_mutase/prephenate_dehydratase+aromatic-amino-acid_transaminase	2.2.1.1+2.5.1.54+4.2.3.4+4.2.1.10+1.1.1.25+2.7.1.71+2.5.1.19+4.2.3.5+5.4.99.5+4.2.1.51+2.6.1.57	K00615+K01626+K01735+K03785+K00014+K00891+K00800+K01786+K14170+K00832
